# Supplementary material for: A new species of Socarnes Boeck, 1871 (Crustacea, Amphipoda, Lysianassidae) from Korean waters
Source: Zookeys. 2013 Nov 29;(357):1–10. doi: 10.3897/zookeys.357.6372 (PMC3867165; doi:10.3897/zookeys.357.6372)
Supplement: XML Treatment for Socarnes [file zookeys.357.6372-treatment1.xml]

<!DOCTYPE tp:taxon-treatment
  PUBLIC "-//TaxonX//DTD Taxonomic Treatment Publishing DTD v0 20100105//EN" "tax-treatment-NSO.dtd">
<tp:taxon-treatment xmlns:tp="http://www.plazi.org/taxpub"><tp:treatment-meta><mixed-citation publication-type="journal"><person-group><name><surname>Kim</surname><given-names>Young-Hyo</given-names></name><name><surname>Hendrycks</surname><given-names>Ed A.</given-names></name></person-group><article-title>A new species of <italic>Socarnes</italic> Boeck, 1871 (Crustacea, Amphipoda, Lysianassidae) from Korean waters</article-title><source>Zookeys</source><day>29</day><month>11</month><year>2013</year><volume>2013</volume><issue>357</issue><fpage>1</fpage><lpage>10</lpage><pub-id pub-id-type="doi">10.3897/zookeys.357.6372</pub-id></mixed-citation></tp:treatment-meta><tp:nomenclature><label>Genus</label><tp:taxon-name>
                        <tp:taxon-name-part taxon-name-part-type="genus">Socarnes</tp:taxon-name-part>
                        <object-id xmlns:xlink="http://www.w3.org/1999/xlink" xlink:type="simple">http://species-id.net/wiki/Socarnes</object-id>
                    </tp:taxon-name><tp:taxon-authority>Boeck, 1871</tp:taxon-authority><xref>(Korean Name:  Min-son-gin-pal-yeop-sae-u-sok, new)</xref></tp:nomenclature><tp:treatment-sec sec-type="Type species"><title>Type species.</title><p><italic><tp:taxon-name>Lysianassa vahlii</tp:taxon-name></italic> Krøyer, 1838</p></tp:treatment-sec><tp:treatment-sec sec-type="Diagnosis"><title>Diagnosis.</title><p>Lateral cephalic lobe acutely projecting. Mouthparts forming quadrate bundle. Upper lip protruded strongly beyond epistome with rounded lobe. Maxilla 1, palp serrate apically. Gnathopod 1 simple. Uropod 2, inner ramus with or without notch. Uropod 3, outer ramus biarticulate, longer than inner ramus. Telson cleft.</p></tp:treatment-sec><tp:treatment-sec sec-type="Species composition"><title>Species composition.</title><p>The genus contains 11 species as follows: <italic><tp:taxon-name>Socarnes allectus</tp:taxon-name></italic> Andres, 1981; <italic><tp:taxon-name>Socarnes bidenticulatus</tp:taxon-name></italic> (Bate, 1858); <italic><tp:taxon-name>Socarnes erythrophthalmus</tp:taxon-name></italic> Robertson, 1892; <italic><tp:taxon-name>Socarnes filicornis</tp:taxon-name></italic> (Heller, 1866); <italic><tp:taxon-name>Socarnes hartmani</tp:taxon-name></italic> Hurley, 1963; <italic><tp:taxon-name>Socarnes rurutu</tp:taxon-name></italic> Lowry &amp; Stoddart, 1994; <italic><tp:taxon-name>Socarnes septimus</tp:taxon-name></italic> Griffiths, 1975; <italic><tp:taxon-name>Socarnes tiendi</tp:taxon-name></italic> Lowry &amp; Stoddart, 1994; <italic><tp:taxon-name>Socarnes tongyeongensis</tp:taxon-name></italic> sp. n. (this study); <italic><tp:taxon-name>Socarnes tuscarora</tp:taxon-name></italic> Lowry &amp; Stoddart, 1994 and <italic><tp:taxon-name>Socarnes vahlii</tp:taxon-name></italic> (Krøyer, 1838).</p></tp:treatment-sec></tp:taxon-treatment>
