# Supplementary material for: A new species of Socarnes Boeck, 1871 (Crustacea, Amphipoda, Lysianassidae) from Korean waters
Source: Zookeys. 2013 Nov 29;(357):1–10. doi: 10.3897/zookeys.357.6372 (PMC3867165; doi:10.3897/zookeys.357.6372)
Supplement: XML Treatment for Socarnes tongyeongensis [file zookeys.357.6372-treatment2.xml]

<!DOCTYPE tp:taxon-treatment
  PUBLIC "-//TaxonX//DTD Taxonomic Treatment Publishing DTD v0 20100105//EN" "tax-treatment-NSO.dtd">
<tp:taxon-treatment xmlns:tp="http://www.plazi.org/taxpub"><tp:treatment-meta><mixed-citation publication-type="journal"><person-group><name><surname>Kim</surname><given-names>Young-Hyo</given-names></name><name><surname>Hendrycks</surname><given-names>Ed A.</given-names></name></person-group><article-title>A new species of <italic>Socarnes</italic> Boeck, 1871 (Crustacea, Amphipoda, Lysianassidae) from Korean waters</article-title><source>Zookeys</source><day>29</day><month>11</month><year>2013</year><volume>2013</volume><issue>357</issue><fpage>1</fpage><lpage>10</lpage><pub-id pub-id-type="doi">10.3897/zookeys.357.6372</pub-id></mixed-citation></tp:treatment-meta><tp:nomenclature><tp:taxon-name>
                        <tp:taxon-name-part taxon-name-part-type="genus">Socarnes</tp:taxon-name-part>
                        <tp:taxon-name-part taxon-name-part-type="species">tongyeongensis</tp:taxon-name-part>
                        <object-id xmlns:xlink="http://www.w3.org/1999/xlink" content-type="zoobank" xlink:type="simple">http://zoobank.org/2E99DBF6-302F-49BC-9605-7562A2DAF5FC</object-id>
                        <object-id xmlns:xlink="http://www.w3.org/1999/xlink" xlink:type="simple">http://species-id.net/wiki/Socarnes_tongyeongensis</object-id>
                    </tp:taxon-name><tp:taxon-status xmlns:xlink="http://www.w3.org/1999/xlink" xlink:type="simple">sp. n.</tp:taxon-status><xref>Korean name: Tong-yeong-gin-pal-yeop-sae-u, new</xref><xref ref-type="fig" rid="F1">Figures 1</xref><xref ref-type="fig" rid="F4">–4</xref></tp:nomenclature><tp:treatment-sec sec-type="Type material"><title>Type material.</title><p>Holotype: female, 9.3 mm, NIBRIV0000282400, Gyeongpo, Pungwha-ri, Sanyang-eup, Tongyeong-si, Gyeongsangnam-do, Korea, <named-content xmlns:xlink="http://www.w3.org/1999/xlink" content-type="dwc:verbatimCoordinates" xlink:type="simple">34°49'47"N, 128°22'21"E</named-content>, Y.H. Kim, 24 August 2005. Paratypes: two females, 7.2, 11.3 mm, CMNC 2013-0003, same station data as holotype; six females, 6.3–10.7 mm, DKU 201301, same station data as holotype.</p></tp:treatment-sec><tp:treatment-sec sec-type="Description"><title>Description.</title><p><bold>Holotype</bold>, <bold>female</bold>, NIBRIV0000282400.</p><p>Body (<xref ref-type="fig" rid="F2">Fig. 2A</xref>) 9.3 mm long. Eye medium, reniform, black. Lateral cephalic lobe apically triangular, pointed. Upper lip protruded beyond epistome in large rounded lobe. Pereonites 1–7 dorsally smooth. Pleonites 1–3 (<xref ref-type="fig" rid="F2">Fig. 2B</xref>) dorsally smooth, with very fine setae. Epimeron 2 with small posteroventral tooth. Epimeron 3 with rounded-quadrate posteroventral corner. Epimera 2–3 slightly deeper than epimeron 1. Urosomite 1 shallowly concave anterodorsally, with fine setae. Urosomite 3 with 1 small dorsal spine on each side.</p><fig id="F1" position="float" orientation="portrait"><label>Figure 1.</label><caption><p><italic><tp:taxon-name>Socarnes tongyeongensis</tp:taxon-name></italic> sp. n., female, 8.8 mm, Gyeongpo, Pungwha-ri, Sanyang-eup, Tongyeong-si, Korea.</p></caption><graphic xmlns:xlink="http://www.w3.org/1999/xlink" xlink:href="ZooKeys-357-001-g001.jpg" position="float" orientation="portrait" xlink:type="simple"/></fig><fig id="F2" position="float" orientation="portrait"><label>Figure 2.</label><caption><p><italic><tp:taxon-name>Socarnes tongyeongensis</tp:taxon-name></italic> sp. n., holotype, female, 9.3 mm, Gyeongpo, Pungwha-ri, Sanyang-eup, Tongyeong-si, Korea. <bold>A</bold> head <bold>B</bold> Pleonites <bold>C</bold> antenna 1 <bold>D</bold> antenna 2 <bold>E</bold> lower lip <bold>F</bold> left mandible <bold>G</bold> maxilla 1 <bold>H</bold> maxilla 2 <bold>I</bold> maxilliped. Scale bars: 0.5 mm (<bold>A</bold>, <bold>B</bold>), 0.2 mm (<bold>C</bold>, <bold>D</bold>), 0.1 mm (<bold>E–I</bold>).</p></caption><graphic xmlns:xlink="http://www.w3.org/1999/xlink" xlink:href="ZooKeys-357-001-g002.jpg" position="float" orientation="portrait" xlink:type="simple"/></fig><p>Antenna 1 (<xref ref-type="fig" rid="F2">Fig. 2C</xref>) short, 1.46 × head, weakly setose; peduncular article 1 stout, 0.6 × as wide as long; peduncular article 3 short, 0.67 × flagellum article 1, with transverse row of aesthetascs distomedially; length ratio of peduncular articles 1–3 = 1.00:  0.32:  0.16; flagellum 6-articulate, slightly shorter than peduncle, each article bearing long aesthetascs; accessory flagellum 5-articulate, 0.54 × primary flagellum.</p><p>Antenna 2 (<xref ref-type="fig" rid="F2">Fig. 2D</xref>) slender, moderately setose, subequal in length to antenna 1; peduncular article 4 2.44 × article 5; flagellum 10-articulate, proximal article slightly shorter than peduncular article 5, subequal in length to second and third articles combined.</p><p>Lower lip (<xref ref-type="fig" rid="F2">Fig. 2E</xref>) with broad outer lobe covered with patch of pubescence medially, mandibular process thin and blunt apically.</p><p>Left mandible (<xref ref-type="fig" rid="F2">Fig. 2F</xref>) incisor simple, smooth, blunt apically; lacinia mobilis simple, slender, and curved; accessory setal row with 3 small blunt spines; molar elongate and forms a setose ridge; palp triarticulate, set below molar level, proximal segment short, article 2 elongate 1.63 × article 3, with 8 A2 setae and 1 E2 seta, distal article covered with patch of pubescence laterally, with 2 D3 setae and 4 unequal E3 setae.</p><p>Maxilla 1 (<xref ref-type="fig" rid="F2">Fig. 2G</xref>) inner plate small, narrowing distally with 2 weakly plumose apical setae; outer plate armed with 11 (3–6 multi dentate) spine-teeth in 7/4 arrangement; palp curved, broad, biarticulate, proximal segment short, subrectangular, distal one extending beyond end of outer lobe, serrate apically without terminal setae.</p><p>Maxilla 2 (<xref ref-type="fig" rid="F2">Fig. 2H</xref>) inner plate with dense pubescence medially, apical margin with 2 rows of simple or pectinate setae; outer plate subequal in width to inner and slightly longer, with simple and pectinate setae apically.</p><p>Maxilliped (<xref ref-type="fig" rid="F2">Fig. 2I</xref>) inner plate slender, reaching beyond article 1 of palp, with 3 apical nodular spines and an oblique row of 5 plumose setae; outer plate broad, subquadrate, distal margin subtruncate, reaching less than distal end of article 2 of palp, lacking apical setae or spines except 2 unequal simple setae medially; palp slender, 4-articulate, article 2 elongate, medial margin with 15 simple setae, article 3 subrectangular; distal article falcate, 0.55 × article 3.</p><p>Gnathopod 1 (<xref ref-type="fig" rid="F3">Fig. 3A</xref>) coxa large, subquadrate, 0.56 × as wide as long, anterior margin slightly concave, broadly rounded anteroventrally; basis subrectangular, width 0.37 × length, subequal in length to merus - dactylus combined, with 5 simple setae anteriorly; merus and carpus with cluster of simple setae posterodistally and denticulate patches posteriorly; propodus characteristic in form, simple, gradually narrowing distally, 0.85 × carpus, with long simple setae on the medial and posterior margins; dactylus falcate, short.</p><fig id="F3" position="float" orientation="portrait"><label>Figure 3.</label><caption><p><italic><tp:taxon-name>Socarnes tongyeongensis</tp:taxon-name></italic> sp. n., holotype, female, 9.3 mm, Gyeongpo, Pungwha-ri, Sanyang-eup, Tongyeong-si, Korea. <bold>A</bold> gnathopod 1 <bold>B</bold> gnathopod 2 <bold>C</bold> pereopod 3 <bold>D</bold> pereopod 4 <bold>E</bold> pereopod 5. Scale bars: 0.4 mm.</p></caption><graphic xmlns:xlink="http://www.w3.org/1999/xlink" xlink:href="ZooKeys-357-001-g003.jpg" position="float" orientation="portrait" xlink:type="simple"/></fig><p>Gnathopod 2 (<xref ref-type="fig" rid="F3">Fig. 3B</xref>) coxa subrectangular, width 0.45 × length, gradually broadened distally; basis linear, elongate; ischium elongate, subequal in length to carpus, with cluster of 5 simple setae posterodistally; carpus broadly convex posteriorly, anterolateral surface with patch of spinules; propodus subovate, minutely chelate, rather elongated, narrowing anterodistally, posterior margin straight, length 0.51 × carpus, with surface covered by tiny spinules, medially with 4 rows of simple setae, palm obtuse; dactylus small, short, stubby, slightly less than palmar corner.</p><p>Pereopod 3 (<xref ref-type="fig" rid="F3">Fig. 3C</xref>) coxa similar in shape but slightly narrower (× 0.9) than that of gnathopod 2; ischium to carpus with simple setae on posterior margins; propodus subrectangular, with a row of 8 stiff setae posteriorly and 2 small spines posterodistally; dactylus length 0.5 × propodus.</p><p>Pereopod 4 (<xref ref-type="fig" rid="F3">Fig. 3D</xref>) similar to pereopod 3 except coxa broader (× 1.78) than that of pereopod 3, posterodistal lobe strong, posterior margin strongly excavate.</p><p>Pereopod 5 (<xref ref-type="fig" rid="F3">Fig. 3E</xref>) coxa large, width 1.21 × length, equilobate, posterior lobe broader than anterior; basis subovate, roundly expanded posteriorly, width 0.84 × length, posterodistal lobe reaching beyond ischium, with row of 12 spines anteriorly and unequal triad spines anterodistally; merus subequal in length to carpus, with long setae and small spines anteriorly; propodus subrectangular, 1.56 × carpus, with 5 clusters of spines anteriorly; dactylus falcate, 0.44 × propodus.</p><p>Pereopod 6 (<xref ref-type="fig" rid="F4">Fig. 4A</xref>) coxa quadrangular, with rounded corners, subequal in length and width, weakly bilobate; basis subovate, broadly rounded, expanded posteriorly, width 0.84 × length, anterodistal margin with row of spines, posterior margin straight; ischium lined with long setae anteriorly; merus broad, width 0.65 × length, subequal in length to carpus, lined with 4 long setae anteriorly and 1 long spine anterodistally; propodus subrectangular, 1.17 × carpus, with 5 clusters of 2 spines on anterior margin.</p><fig id="F4" position="float" orientation="portrait"><label>Figure 4.</label><caption><p><italic><tp:taxon-name>Socarnes tongyeongensis</tp:taxon-name></italic> sp. n., holotype, female, 9.3 mm, Gyeongpo, Pungwha-ri, Sanyang-eup, Tongyeong-si, Korea. <bold>A</bold> pereopod 6 <bold>B</bold> pereopod 7 <bold>C</bold> uropod 1 <bold>D</bold> uropod 2 <bold>E</bold> uropod 3 <bold>F</bold> Telson. Scale bars: 0.4 mm (<bold>A</bold>, <bold>B</bold>), 0.2 mm (<bold>C–E</bold>), 0.1 mm (<bold>F</bold>).</p></caption><graphic xmlns:xlink="http://www.w3.org/1999/xlink" xlink:href="ZooKeys-357-001-g004.jpg" position="float" orientation="portrait" xlink:type="simple"/></fig><p>Pereopod 7 (<xref ref-type="fig" rid="F4">Fig. 4B</xref>) similar to pereopod 6, but coxa nonlobate, basis larger than that of pereopod 6, more broadly rounded, weakly serrulate posteriorly and with slight posterodistal truncation; anterior margins of ischium and merus lacking long setae.</p><p>Uropod 1 (<xref ref-type="fig" rid="F4">Fig. 4C</xref>) peduncle subrectangular, 1.43 × outer ramus, with row of 6 dorsolateral spines, 1 apicolateral spine; outer ramus subequal in length to inner, dorsolateral margin with 5 spines, inner ramus with 4 dorsolateral and 2 medial spines.</p><p>Uropod 2 (<xref ref-type="fig" rid="F4">Fig. 4D</xref>) peduncle subequal in length to outer ramus, with row of 4 dorsolateral and 1 apicomedial spines; rami subequal in length, outer with row of 5 dorsolateral spines, inner ramus with weak constriction and 3 dorsolateral spines.</p><p>Uropod 3 (<xref ref-type="fig" rid="F4">Fig. 4E</xref>) peduncle longer than outer ramus, with subacute distolateral flange, 2 dorsolateral and 1 dorsomedial spines; rami lanceolate; outer ramus biarticulate, 1.14 × inner ramus, proximal article with 2 plumose setae and 1 spine laterally, distal article short, 0.12 × proximal article; inner ramus with 1 proximomedial seta and 3 lateral spines.</p><p>Telson (<xref ref-type="fig" rid="F4">Fig. 4F</xref>) subtriangular, width 1.33 × length, moderately cleft (50%), with two pairs of penicillate setae and 2 setules on dorsal surface, each lobe rounded with 1 spine and 1 penicillate seta apically.</p><p>Male. Unknown.</p></tp:treatment-sec><tp:treatment-sec sec-type="Remarks"><title>Remarks.</title><p>The new species is morphologically similar to <italic><tp:taxon-name>Socarnes vahlii</tp:taxon-name></italic> (Krøyer, 1838) in size, in the short dactylus of gnathopod 2 and constricted inner ramus of uropod 2. However, the new species is obviously distinguished from <italic><tp:taxon-name>Socarnes vahlii</tp:taxon-name></italic> (different characters of <italic><tp:taxon-name>Socarnes vahlii</tp:taxon-name></italic> in brackets) by the combination of the following features: 1) gnathopod 2, propodus subequal to half the length of carpus and narrowing anterodistally (vs less than half the length of carpus and broadened distally); 2) epimeron 3 with rounded posterior corner (vs obtusely truncated posterior corner); 3) telson broad, length 1.3 × width, moderately cleft, about half of its length (vs narrow, length 1.6 × width, cleft &gt; the middle of its length). The redescription of <italic><tp:taxon-name>Socarnes vahlii</tp:taxon-name></italic> (Krøyer, 1838) by <xref ref-type="bibr" rid="B14">Nagata (1965)</xref>, which is the only species of the genus recorded in Japan, was brief and lacked illustrations. He mentioned that his specimens were in agreement with Sars’ figures (<xref ref-type="bibr" rid="B16">1895</xref>, Pl. 16, fig. 2) except for the shape of the posteroventral corner of epimeron 3, which is similar to <italic><tp:taxon-name>Socarnes erythrophthalmus</tp:taxon-name></italic> Robertson, 1892 and <italic><tp:taxon-name>Socarnes tongyeongensis</tp:taxon-name></italic> sp. n. Our specimens show morphological similarities to the redescription of <xref ref-type="bibr" rid="B14">Nagata (1965)</xref>. However, as we have not had the opportunity to examine the material of <xref ref-type="bibr" rid="B14">Nagata (1965)</xref>, we cannot confidently determine whether Nagata’s specimens are conspecific with ours, despite the geographic proximity. Therefore at this time we conservatively maintain Nagata’s specimens as <italic><tp:taxon-name>Socarnes vahlii</tp:taxon-name></italic> until a detailed, comparative study can be made on the type material. Given the great geographic distance however, we would expect Nagata’s specimens to differ from <italic><tp:taxon-name>Socarnes vahlii</tp:taxon-name></italic>, as that species was recorded from Greenland, North Western Atlantic and Arctic Oceans.</p></tp:treatment-sec><tp:treatment-sec sec-type="Etymology"><title>Etymology.</title><p>The species name is derived from the type locality, Tongyeong-si located on the south coast of Korea.</p></tp:treatment-sec><tp:treatment-sec sec-type="Distribution"><title>Distribution.</title><p>Gyeongpo, Pungwha-ri, Sanyang-eup, Tongyeong-si, Gyeongsangnam-do, Korea.</p></tp:treatment-sec><ref-list><ref id="B14"><mixed-citation xmlns:xlink="http://www.w3.org/1999/xlink" xlink:type="simple"><person-group><name name-style="western"><surname>Nagata</surname><given-names>K</given-names></name></person-group> (<year>1965</year>) <article-title>Studies on marine gammaridean Amphipoda of the Seto Inland Sea. I.</article-title><source>Publication of Seto Marine Biological Laboratory</source><volume>13</volume>: <fpage>131</fpage>-<lpage>170</lpage>.</mixed-citation></ref><ref id="B16"><mixed-citation xmlns:xlink="http://www.w3.org/1999/xlink" xlink:type="simple"><person-group><name name-style="western"><surname>Sars</surname><given-names>GO</given-names></name></person-group> (<year>1895</year>) <article-title>Amphipoda. An Account of the Crustacea of Norway.</article-title><publisher-name>Alb. Cammermeyers Forlag</publisher-name>, <publisher-loc>Christiania, Copenhagen</publisher-loc>, <fpage>1</fpage>–<lpage>701</lpage>.</mixed-citation></ref></ref-list></tp:taxon-treatment>
